# Supplementary material for: Wind tunnel data of the analysis of heat pipe and wind catcher technology for the built environment
Source: Data Brief. 2015 Oct 3;5:424–8. doi: 10.1016/j.dib.2015.09.027 (PMC4773393; doi:10.1016/j.dib.2015.09.027)
Supplement: Supplementary file 1 — Supplementary material [file mmc1.xlsx]

## Sheet: Wind tunnel inlet flow
Height (z)	Velocity (m/s)
0.474489	4.95599
0.423469	5.08911
0.372448	5.13501
0.321428	5.16108
0.270408	5.16708
0.219387	5.16657
0.158163	5.15605
0.107143	5.13661
0.0663264	5.09854
0.0255102	5

## Sheet: Heat pipe test
	The results of transient passive cooling in response to external climatic conditions using a heat pipe ventilative model						Closed-circuit wind tunnel test-section dimensions = 0.5m x 0.5m x 1.0m
	Monitoring time (sec)	Operation mode: Convection		Operation mode: Conduction
		Source temperature (°C)	Heat pipe downstream temperature (°C)	Source temperature (°C)	Heat pipe downstream temperature (°C)
	0	32.47	30.72	25.03	22.97
	1	32.5	30.64	25.04	22.97
	2	32.55	30.71	25.08	22.97
	3	32.51	30.67	25.09	23.01
	4	32.61	30.67	25.12	23.05
	5	32.66	30.9	25.17	23.08
	6	32.51	30.89	25.17	23.08
	7	32.56	30.95	25.22	23.1
	8	32.74	31.02	25.22	23.14
	9	32.78	31.03	25.25	23.13
	10	32.73	31.01	25.27	23.14
	11	32.77	30.98	25.3	23.19
	12	32.84	31.08	25.32	23.2
	13	32.93	31.09	25.36	23.24
	14	32.79	31	25.37	23.26
	15	32.85	31.17	25.4	23.3
	16	32.94	31.22	25.42	23.34
	17	33.01	31.25	25.44	23.37
	18	32.99	31.27	25.48	23.39
	19	32.95	31.18	25.51	23.4
	20	32.95	31.18	25.53	23.4
	21	32.93	31.17	25.58	23.44
	22	32.96	31.21	25.6	23.48
	23	33.02	31.25	25.62	23.42
	24	33.05	31.28	25.64	23.41
	25	32.97	31.26	25.66	23.42
	26	33.08	31.36	25.68	23.42
	27	33.02	31.32	25.71	23.42
	28	33.11	31.36	25.74	23.45
	29	33.22	31.41	25.76	23.47
	30	33.23	31.44	25.79	23.52
	31	33.26	31.39	25.82	23.59
	32	33.17	31.34	25.82	23.6
	33	33.27	31.42	25.84	23.61
	34	33.29	31.53	25.87	23.62
	35	33.21	31.48	25.9	23.66
	36	33.13	31.44	25.92	23.7
	37	33.27	31.52	25.96	23.78
	38	33.22	31.56	25.97	23.78
	39	33.2	31.55	26	23.78
	40	33.25	31.55	26.02	23.82
	41	33.19	31.56	26.04	23.85
	42	33.23	31.48	26.06	23.88
	43	33.29	31.55	26.08	23.94
	44	33.41	31.66	26.12	24
	45	33.45	31.71	26.13	24.03
	46	33.44	31.7	26.15	24.06
	47	33.42	31.66	26.19	24.07
	48	33.39	31.66	26.21	24.07
	49	33.41	31.69	26.24	23.97
	50	33.51	31.76	26.26	23.99
	51	33.48	31.79	26.27	23.95
	52	33.51	31.74	26.31	23.95
	53	33.52	31.74	26.33	24.01
	54	33.62	31.87	26.35	24.02
	55	33.6	31.93	26.38	24.09
	56	33.61	31.9	26.39	24.11
	57	33.61	31.86	26.42	24.11
	58	33.57	31.84	26.43	24.17
	59	33.68	32	26.45	24.25
	60	33.64	31.94	26.48	24.28
	61	33.62	31.96	26.49	24.29
	62	33.61	32.01	26.51	24.3
	63	33.62	32	26.54	24.26
	64	33.63	31.99	26.55	24.23
	65	33.6	31.96	26.58	24.25
	66	33.71	32	26.61	24.26
	67	33.65	32.03	26.64	24.29
	68	33.71	32.08	26.65	24.31
	69	33.73	32.06	26.67	24.35
	70	33.73	32.03	26.69	24.37
	71	33.73	32.05	26.71	24.42
	72	33.76	32.15	26.73	24.47
	73	33.85	32.16	26.77	24.49
	74	33.84	32.16	26.79	24.52
	75	33.74	32.12	26.81	24.52
	76	33.79	32.16	26.82	24.53
	77	33.82	32.17	26.85	24.6
	78	33.79	32.2	26.86	24.6
	79	33.64	32.14	26.87	24.62
	80	33.7	32.15	26.89	24.65
	81	33.78	32.23	26.89	24.65
	82	33.84	32.25	26.91	24.68
	83	33.91	32.3	26.95	24.69
	84	33.93	32.34	26.96	24.72
	85	33.95	32.29	26.99	24.78
	86	33.91	32.19	27	24.78
	87	33.97	32.21	27.04	24.78
	88	34.08	32.32	27.06	24.8
	89	34.03	32.37	27.09	24.83
	90	34.01	32.4	27.09	24.82
	91	34.01	32.42	27.14	24.83
	92	34.04	32.48	27.14	24.8
	93	34.05	32.5	27.17	24.86
	94	33.97	32.44	27.18	24.89
	95	34.2	32.5	27.19	24.98
	96	34.19	32.53	27.22	25.03
	97	34.2	32.58	27.25	25.08
	98	34.17	32.62	27.26	25.07
	99	34.09	32.54	27.28	25.08
	100	34.05	32.48	27.28	25.08
	101	34.1	32.53	27.32	25.06
	102	34.21	32.56	27.33	25.07
	103	34.16	32.63	27.36	25.13
	104	34.08	32.54	27.36	25.13
	105	34.11	32.56	27.38	25.11
	106	34.12	32.51	27.4	25.11
	107	34.05	32.44	27.44	25.11
	108	34.13	32.5	27.45	25.1
	109	34.22	32.57	27.47	25.11
	110	34.21	32.52	27.49	25.13
	111	34.28	32.54	27.53	25.17
	112	34.33	32.62	27.54	25.16
	113	34.37	32.75	27.57	25.21
	114	34.37	32.78	27.58	25.24
	115	34.29	32.75	27.6	25.3
	116	34.32	32.82	27.61	25.35
	117	34.26	32.78	27.63	25.39
	118	34.32	32.84	27.65	25.41
	119	34.27	32.86	27.66	25.44
	120	34.31	32.82	27.68	25.48
	121	34.32	32.78	27.71	25.53
	122	34.38	32.72	27.73	25.53
	123	34.44	32.71	27.74	25.57
	124	34.47	32.79	27.76	25.57
	125	34.43	32.8	27.77	25.59
	126	34.43	32.78	27.79	25.61
	127	34.4	32.75	27.8	25.64
	128	34.32	32.72	27.82	25.66
	129	34.34	32.73	27.85	25.67
	130	34.43	32.75	27.86	25.69
	131	34.53	32.89	27.88	25.71
	132	34.6	32.99	27.89	25.71
	133	34.55	33.02	27.93	25.76
	134	34.46	32.97	27.94	25.79
	135	34.42	32.91	27.95	25.8
	136	34.52	33.04	27.96	25.82
	137	34.53	33.03	27.98	25.87
	138	34.53	32.99	28	25.9
	139	34.52	32.97	28.02	25.93
	140	34.46	33.04	28.03	25.91
	141	34.44	33.03	28.05	25.95
	142	34.45	33.04	28.06	25.99
	143	34.35	32.96	28.09	26.01
	144	34.45	33.04	28.1	26.01
	145	34.53	33.11	28.11	26.02
	146	34.53	33.1	28.14	26.04
	147	34.53	33.01	28.16	26.06
	148	34.49	32.96	28.16	26.07
	149	34.48	32.94	28.19	26.08
	150	34.45	32.95	28.19	26.08
	151	34.42	32.95	28.21	26.1
	152	34.45	32.96	28.22	26.08
	153	34.49	32.96	28.23	26.1
	154	34.53	33.05	28.25	26.11
	155	34.56	33.09	28.26	26.17
	156	34.5	33.13	28.28	26.2
	157	34.5	33.11	28.29	26.25
	158	34.46	33.09	28.3	26.27
	159	34.48	33.03	28.31	26.31
	160	34.54	33.04	28.32	26.33
	161	34.56	33.11	28.34	26.33
	162	34.58	33.15	28.35	26.3
	163	34.57	33.14	28.36	26.31
	164	34.5	33.08	28.38	26.3
	165	34.51	33.09	28.39	26.33
	166	34.46	33.02	28.4	26.34
	167	34.51	33.04	28.41	26.36
	168	34.48	33.05	28.43	26.36
	169	34.48	33.06	28.44	26.4
	170	34.52	33.1	28.45	26.4
	171	34.49	33.06	28.46	26.42
	172	34.52	33.1	28.47	26.47
	173	34.46	33.07	28.49	26.48
	174	34.45	33.07	28.5	26.52
	175	34.47	33.11	28.53	26.53
	176	34.44	33.03	28.53	26.53
	177	34.43	33.02	28.55	26.58
	178	34.43	33.06	28.55	26.57
	179	34.49	33.08	28.57	26.59
	180	34.48	33.1	28.58	26.6
	181	34.47	33.14	28.6	26.56
	182	34.45	33.09	28.6	26.55
	183	34.48	33.09	28.62	26.59
	184	34.44	33.1	28.64	26.53
	185	34.49	33.16	28.64	26.54
	186	34.45	33.14	28.66	26.59
	187	34.51	33.19	28.66	26.63
	188	34.42	33.13	28.67	26.65
	189	34.44	33.12	28.68	26.67
	190	34.51	33.13	28.71	26.69
	191	34.48	33.1	28.7	26.7
	192	34.47	33.08	28.71	26.71
	193	34.43	33.08	28.73	26.74
	194	34.49	33.05	28.73	26.75
	195	34.48	33.07	28.76	26.76
	196	34.47	33.06	28.76	26.65
	197	34.46	33.09	28.77	26.66
	198	34.43	33.08	28.78	26.71
	199	34.44	33.13	28.79	26.76
	200	34.41	33.16	28.79	26.79
	201	34.47	33.2	28.8	26.82
	202	34.48	33.18	28.81	26.86
	203	34.41	33.13	28.82	26.86
	204	34.4	33.05	28.84	26.91
	205	34.44	33.08	28.86	26.92
	206	34.46	33.15	28.86	26.91
	207	34.44	33.19	28.88	26.89
	208	34.4	33.15	28.89	26.92
	209	34.34	33.15	28.9	26.92
	210	34.39	33.14	28.92	26.92
	211	34.45	33.18	28.92	26.9
	212	34.44	33.2	28.92	26.86
	213	34.42	33.23	28.94	26.8
	214	34.44	33.24	28.95	26.84
	215	34.44	33.17	28.96	26.85
	216	34.41	33.17	28.96	26.88
	217	34.4	33.14	28.98	26.93
	218	34.41	33.1	28.98	26.94
	219	34.42	33.09	28.99	26.97
	220	34.38	33.11	29.01	27
	221	34.42	33.15	29.02	27.04
	222	34.34	33.08	29.03	27.07
	223	34.36	33.07	29.03	27.03
	224	34.37	33.11	29.03	27.08
	225	34.39	33.12	29.05	27.11
	226	34.37	33.14	29.07	27.13
	227	34.31	33.06	29.07	27.15
	228	34.37	33.06	29.09	27.16
	229	34.46	33.17	29.11	27.19
	230	34.47	33.18	29.11	27.19
	231	34.47	33.21	29.13	27.15
	232	34.43	33.18	29.13	27.17
	233	34.47	33.23	29.15	27.16
	234	34.46	33.24	29.15	27.18
	235	34.41	33.2	29.15	27.21
	236	34.36	33.14	29.16	27.19
	237	34.33	33.18	29.16	27.2
	238	34.34	33.15	29.17	27.24
	239	34.36	33.14	29.19	27.24
	240	34.3	33.11	29.18	27.23
	241	34.33	33.13	29.19	27.24
	242	34.3	33.1	29.2	27.27
	243	34.26	33.08	29.22	27.2
	244	34.29	33.13	29.22	27.22
	245	34.38	33.19	29.22	27.26
	246	34.42	33.22	29.23	27.29
	247	34.42	33.22	29.25	27.29
	248	34.45	33.2	29.26	27.32
	249	34.41	33.24	29.26	27.32
	250	34.38	33.19	29.27	27.32
	251	34.41	33.16	29.29	27.3
	252	34.44	33.11	29.3	27.27
	253	34.46	33.11	29.3	27.22
	254	34.43	33.16	29.31	27.24
	255	34.43	33.15	29.32	27.27
	256	34.39	33.14	29.32	27.3
	257	34.5	33.15	29.34	27.32
	258	34.52	33.22	29.34	27.35
	259	34.52	33.27	29.34	27.37
	260	34.48	33.29	29.36	27.35
	261	34.48	33.29	29.37	27.35
	262	34.42	33.29	29.38	27.35
	263	34.41	33.26	29.4	27.35
	264	34.4	33.21	29.4	27.37
	265	34.44	33.21	29.41	27.39
	266	34.42	33.28	29.43	27.39
	267	34.45	33.33	29.44	27.42
	268	34.43	33.32	29.44	27.43
	269	34.41	33.27	29.44	27.41
	270	34.41	33.3	29.45	27.42
	271	34.44	33.32	29.47	27.43
	272	34.4	33.29	29.47	27.41
	273	34.36	33.25	29.48	27.45
	274	34.41	33.23	29.5	27.49
	275	34.45	33.24	29.5	27.54
	276	34.41	33.2	29.52	27.58
	277	34.42	33.15	29.53	27.6
	278	34.45	33.19	29.52	27.63
	279	34.47	33.23	29.53	27.66
	280	34.45	33.24	29.52	27.65
	281	34.46	33.28	29.54	27.68
	282	34.42	33.29	29.54	27.66
	283	34.39	33.25	29.55	27.68
	284	34.37	33.23	29.54	27.61
	285	34.38	33.2	29.55	27.56
	286	34.4	33.22	29.56	27.58
	287	34.36	33.23	29.57	27.63
	288	34.41	33.24	29.57	27.64
	289	34.38	33.25	29.58	27.63
	290	34.36	33.24	29.59	27.65
	291	34.4	33.26	29.6	27.69
	292	34.4	33.27	29.6	27.72
	293	34.37	33.25	29.6	27.73
	294	34.35	33.23	29.61	27.73
	295	34.36	33.2	29.61	27.78
	296	34.33	33.15	29.61	27.74
	297	34.28	33.13	29.62	27.72
	298	34.3	33.2	29.63	27.71
	299	34.29	33.18	29.64	27.73
	300	34.35	33.21	29.64	27.73
	301	34.31	33.2	29.65	27.74
	302	34.33	33.23	29.66	27.75
	303	34.3	33.2	29.68	27.73
	304	34.33	33.24	29.68	27.73
	305	34.33	33.24	29.68	27.77
	306	34.35	33.24	29.7	27.78
	307	34.31	33.24	29.7	27.78
	308	34.34	33.24	29.7	27.78
	309	34.35	33.23	29.72	27.77
	310	34.32	33.22	29.72	27.75
	311	34.28	33.22	29.71	27.78
	312	34.33	33.23	29.72	27.79
	313	34.32	33.23	29.74	27.77
	314	34.34	33.28	29.74	27.82
	315	34.37	33.28	29.75	27.84
	316	34.41	33.25	29.75	27.83
	317	34.38	33.21	29.75	27.87
	318	34.35	33.21	29.75	27.87
	319	34.28	33.18	29.75	27.87
	320	34.26	33.17	29.75	27.87
	321	34.27	33.17	29.76	27.84
	322	34.22	33.14	29.77	27.85
	323	34.22	33.11	29.77	27.82
	324	34.22	33.09	29.77	27.81
	325	34.27	33.11	29.77	27.84
	326	34.29	33.15	29.77	27.86
	327	34.33	33.19	29.79	27.87
	328	34.27	33.15	29.79	27.85
	329	34.32	33.16	29.8	27.9
	330	34.3	33.15	29.81	27.88
	331	34.34	33.18	29.83	27.88
	332	34.36	33.22	29.84	27.88
	333	34.39	33.25	29.84	27.91
	334	34.37	33.26	29.85	27.94
	335	34.38	33.26	29.85	27.96
	336	34.37	33.27	29.86	27.92
	337	34.29	33.21	29.85	27.95
	338	34.26	33.2	29.86	27.96
	339	34.27	33.18	29.86	27.96
	340	34.26	33.16	29.87	27.98
	341	34.26	33.21	29.88	28
	342	34.24	33.18	29.88	27.99
	343	34.29	33.22	29.89	27.97
	344	34.31	33.25	29.89	27.95
	345	34.31	33.25	29.9	27.97
	346	34.31	33.22	29.9	27.95
	347	34.33	33.24	29.92	27.99
	348	34.31	33.22	29.92	28
	349	34.33	33.23	29.92	27.97
	350	34.41	33.26	29.94	28.01
	351	34.39	33.25	29.95	28.04
	352	34.34	33.23	29.95	28.03
	353	34.42	33.26	29.96	28.06
	354	34.41	33.27	29.97	28.06
	355	34.4	33.27	29.95	28.03
	356	34.28	33.22	29.95	28.04
	357	34.39	33.29	29.96	28.07
	358	34.4	33.31	29.97	28.06
	359	34.44	33.33	29.98	28.08
	360	34.42	33.34	29.98	28.08
	361	34.39	33.33	29.97	28.09
	362	34.4	33.32	29.98	28.08
	363	34.32	33.29	30	28
	364	34.34	33.25	29.99	27.99
	365	34.35	33.26	30.01	28
	366	34.37	33.27	30.02	28.03
	367	34.37	33.27	30.02	28.1
	368	34.35	33.26	30.03	28.13
	369	34.38	33.29	30.02	28.17
	370	34.33	33.26	30.03	28.18
	371	34.33	33.25	30.02	28.18
	372	34.34	33.27	30.03	28.18
	373	34.35	33.26	30.04	28.18
	374	34.28	33.2	30.05	28.14
	375	34.3	33.22	30.06	28.17
	376	34.24	33.19	30.05	28.16
	377	34.25	33.17	30.05	28.16
	378	34.28	33.22	30.06	28.14
	379	34.25	33.22	30.06	28.06
	380	34.22	33.2	30.06	28.07
	381	34.26	33.21	30.07	28.11
	382	34.26	33.2	30.07	28.15
	383	34.22	33.22	30.06	28.14
	384	34.21	33.2	30.06	28.15
	385	34.23	33.16	30.08	28.18
	386	34.2	33.14	30.08	28.19
	387	34.27	33.19	30.09	28.16
	388	34.29	33.23	30.08	28.21
	389	34.34	33.26	30.09	28.21
	390	34.36	33.26	30.1	28.23
	391	34.27	33.22	30.11	28.19
	392	34.29	33.27	30.1	28.15
	393	34.25	33.25	30.1	28.19
	394	34.25	33.23	30.1	28.21
	395	34.19	33.18	30.1	28.2
	396	34.19	33.19	30.11	28.26
	397	34.24	33.22	30.12	28.31
	398	34.26	33.24	30.12	28.33
	399	34.28	33.22	30.13	28.37
	400	34.28	33.22	30.13	28.32
	401	34.24	33.2	30.13	28.31
	402	34.23	33.18	30.12	28.29
	403	34.23	33.21	30.13	28.22
	404	34.19	33.2	30.13	28.25
	405	34.19	33.21	30.14	28.29
	406	34.14	33.18	30.14	28.25
	407	34.16	33.14	30.16	28.27
	408	34.18	33.17	30.16	28.26
	409	34.25	33.18	30.16	28.28
	410	34.24	33.16	30.16	28.25
	411	34.23	33.18	30.17	28.27
	412	34.25	33.22	30.18	28.26
	413	34.32	33.24	30.18	28.23
	414	34.35	33.26	30.19	28.26
	415	34.42	33.29	30.19	28.27
	416	34.39	33.3	30.19	28.25
	417	34.39	33.33	30.2	28.29
	418	34.35	33.32	30.2	28.33
	419	34.32	33.29	30.2	28.32
	420	34.36	33.3	30.2	28.34
	421	34.36	33.31	30.21	28.35
	422	34.34	33.3	30.22	28.35
	423	34.35	33.3	30.22	28.34
	424	34.36	33.3	30.22	28.34
	425	34.38	33.33	30.24	28.37
	426	34.36	33.33	30.23	28.42
	427	34.33	33.31	30.24	28.46
	428	34.36	33.31	30.24	28.44
	429	34.35	33.31	30.25	28.37
	430	34.31	33.28	30.24	28.39
	431	34.32	33.27	30.26	28.36
	432	34.36	33.29	30.26	28.37
	433	34.4	33.33	30.27	28.42
	434	34.38	33.34	30.27	28.4
	435	34.26	33.28	30.27	28.37
	436	34.31	33.27	30.28	28.38
	437	34.38	33.33	30.29	28.41
	438	34.4	33.35	30.29	28.44
	439	34.4	33.36	30.29	28.49
	440	34.37	33.35	30.29	28.45
	441	34.36	33.35	30.3	28.43
	442	34.4	33.36	30.3	28.44
	443	34.38	33.37	30.3	28.38
	444	34.36	33.34	30.31	28.41
	445	34.27	33.3	30.31	28.4
	446	34.31	33.29	30.3	28.37
	447	34.33	33.29	30.31	28.3
	448	34.37	33.32	30.32	28.31
	449	34.32	33.31	30.31	28.36
	450	34.33	33.31	30.31	28.41
	451	34.43	33.37	30.31	28.41
	452	34.44	33.37	30.32	28.41
	453	34.37	33.34	30.33	28.42
	454	34.38	33.35	30.33	28.48
	455	34.41	33.38	30.34	28.53
	456	34.4	33.36	30.32	28.53
	457	34.38	33.37	30.34	28.56
	458	34.37	33.37	30.35	28.56
	459	34.35	33.35	30.36	28.55
	460	34.32	33.34	30.35	28.51
	461	34.37	33.37	30.35	28.51
	462	34.34	33.38	30.36	28.52
	463	34.33	33.34	30.36	28.46
	464	34.32	33.35	30.37	28.45
	465	34.3	33.37	30.36	28.42
	466	34.34	33.38	30.37	28.46
	467	34.37	33.39	30.37	28.5
	468	34.33	33.37	30.38	28.5
	469	34.34	33.37	30.38	28.47
	470	34.37	33.39	30.38	28.48
	471	34.33	33.37	30.4	28.51
	472	34.35	33.38	30.39	28.53
	473	34.45	33.42	30.39	28.54
	474	34.41	33.42	30.39	28.52
	475	34.37	33.39	30.4	28.56
	476	34.33	33.35	30.41	28.56
	477	34.3	33.35	30.41	28.51
	478	34.26	33.34	30.4	28.53
	479	34.3	33.35	30.42	28.57
	480	34.36	33.36	30.41	28.61
	481	34.35	33.34	30.42	28.61
	482	34.33	33.36	30.43	28.6
	483	34.37	33.37	30.43	28.58
	484	34.36	33.36	30.43	28.6
	485	34.34	33.34	30.43	28.57
	486	34.38	33.35	30.43	28.59
	487	34.36	33.35	30.44	28.55
	488	34.32	33.35	30.43	28.53
	489	34.27	33.31	30.43	28.51
	490	34.27	33.3	30.44	28.53
	491	34.3	33.32	30.44	28.58
	492	34.36	33.37	30.44	28.58
	493	34.35	33.38	30.44	28.61
	494	34.31	33.37	30.44	28.58
	495	34.29	33.34	30.44	28.46
	496	34.33	33.31	30.45	28.44
	497	34.3	33.31	30.46	28.48
	498	34.27	33.31	30.45	28.48
	499	34.28	33.31	30.45	28.5
	500	34.27	33.29	30.46	28.49
	501	34.29	33.3	30.45	28.5
	502	34.29	33.31	30.46	28.54
	503	34.28	33.31	30.47	28.61
	504	34.28	33.31	30.47	28.62
	505	34.3	33.31	30.47	28.62
	506	34.26	33.32	30.47	28.63
	507	34.26	33.32	30.47	28.65
	508	34.26	33.31	30.47	28.68
	509	34.21	33.28	30.47	28.72
	510	34.24	33.3	30.48	28.72
	511	34.25	33.3	30.48	28.74
	512	34.23	33.3	30.48	28.67
	513	34.21	33.29	30.48	28.68
	514	34.23	33.28	30.48	28.68
	515	34.23	33.3	30.49	28.61
	516	34.23	33.3	30.47	28.61
	517	34.26	33.3	30.47	28.53
	518	34.24	33.29	30.47	28.51
	519	34.27	33.32	30.48	28.57
	520	34.27	33.33	30.49	28.63
	521	34.22	33.31	30.49	28.64
	522	34.23	33.3	30.49	28.61
	523	34.19	33.27	30.5	28.65
	524	34.2	33.29	30.5	28.69
	525	34.18	33.28	30.49	28.69
	526	34.15	33.25	30.49	28.71
	527	34.18	33.27	30.49	28.69
	528	34.2	33.24	30.49	28.7
	529	34.19	33.23	30.49	28.64
	530	34.23	33.27	30.51	28.68
	531	34.21	33.27	30.5	28.71
	532	34.2	33.26	30.51	28.7
	533	34.21	33.26	30.5	28.68
	534	34.2	33.26	30.5	28.68
	535	34.18	33.26	30.49	28.65
	536	34.16	33.26	30.5	28.65
	537	34.18	33.25	30.51	28.69
	538	34.15	33.24	30.49	28.66
	539	34.16	33.23	30.5	28.65
	540	34.15	33.22	30.5	28.67
	541	34.11	33.2	30.5	28.69
	542	34.13	33.19	30.51	28.69
	543	34.12	33.21	30.5	28.71
	544	34.14	33.21	30.5	28.7
	545	34.1	33.18	30.5	28.72
	546	34.11	33.18	30.51	28.73
	547	34.13	33.21	30.51	28.7
	548	34.11	33.21	30.5	28.7
	549	34.1	33.2	30.51	28.66
	550	34.09	33.2	30.51	28.6
	551	34.09	33.19	30.52	28.65
	552	34.08	33.19	30.51	28.66
	553	34.07	33.17	30.51	28.64
	554	34.06	33.15	30.52	28.67
	555	34.03	33.17	30.51	28.68
	556	34.02	33.15	30.51	28.67
	557	34.02	33.14	30.5	28.69
	558	33.99	33.13	30.51	28.71
	559	33.99	33.14	30.51	28.67
	560	34.02	33.14	30.51	28.71
	561	33.98	33.11	30.51	28.7
	562	33.95	33.12	30.5	28.69
	563	33.94	33.09	30.5	28.69
	564	33.93	33.07	30.51	28.7
	565	33.95	33.07	30.51	28.71
	566	33.93	33.07	30.5	28.72
	567	33.88	33.05	30.51	28.72
	568	33.89	33.04	30.51	28.72
	569	33.93	33.07	30.5	28.7
	570	33.92	33.09	30.5	28.72
	571	33.84	33.02	30.5	28.74
	572	33.88	33.03	30.51	28.75
	573	33.91	33.05	30.52	28.75
	574	33.9	33.05	30.52	28.78
	575	33.9	33.07	30.51	28.8
	576	33.89	33.06	30.51	28.8
	577	33.87	33.06	30.5	28.8
	578	33.83	33.02	30.5	28.77
	579	33.84	33.02	30.51	28.75
	580	33.79	33	30.51	28.74
	581	33.81	32.97	30.5	28.72
	582	33.82	32.96	30.51	28.72
	583	33.83	33	30.5	28.7
	584	33.85	33.01	30.5	28.72
	585	33.83	32.99	30.51	28.73
	586	33.81	32.99	30.5	28.71
	587	33.8	32.97	30.5	28.65
	588	33.8	32.98	30.5	28.67
	589	33.8	32.97	30.48	28.66
	590	33.8	32.98	30.49	28.64
	591	33.79	32.97	30.5	28.69
	592	33.77	32.97	30.49	28.67
	593	33.76	32.94	30.51	28.67
	594	33.79	32.96	30.51	28.65
	595	33.78	32.96	30.51	28.66
	596	33.76	32.95	30.51	28.68
	597	33.75	32.95	30.49	28.7
	598	33.73	32.96	30.49	28.71
	599	33.7	32.91	30.5	28.68
	600	33.7	32.9	30.48	28.7
	601	33.7	32.9	30.49	28.73
	602	33.71	32.9	30.48	28.75
	603	33.69	32.91	30.49	28.75
	604	33.69	32.9	30.49	28.74
	605	33.69	32.89	30.5	28.73
	606	33.7	32.89	30.49	28.72
	607	33.69	32.87	30.48	28.72
	608	33.66	32.86	30.49	28.74
	609	33.68	32.87	30.49	28.74
	610	33.69	32.87	30.49	28.74
	611	33.72	32.9	30.49	28.74
	612	33.75	32.93	30.49	28.74
	613	33.73	32.91	30.49	28.77
	614	33.71	32.91	30.48	28.74
	615	33.69	32.9	30.48	28.71
	616	33.65	32.86	30.48	28.7
	617	33.65	32.85	30.48	28.72
	618	33.64	32.85	30.48	28.71
	619	33.66	32.86	30.47	28.75
	620	33.64	32.84	30.48	28.78
	621	33.65	32.83	30.48	28.76
	622	33.67	32.85	30.48	28.73
	623	33.67	32.86	30.47	28.74
	624	33.66	32.86	30.47	28.74
	625	33.66	32.87	30.48	28.75
	626	33.68	32.88	30.48	28.74
	627	33.67	32.88	30.47	28.71
	628	33.68	32.86	30.48	28.73
	629	33.7	32.86	30.47	28.74
	630	33.68	32.85	30.48	28.66
	631	33.72	32.87	30.47	28.6
	632	33.71	32.86	30.47	28.61
	633	33.73	32.88	30.47	28.63
	634	33.73	32.91	30.47	28.66
	635	33.72	32.89	30.48	28.72
	636	33.7	32.88	30.48	28.69
	637	33.71	32.88	30.47	28.7
	638	33.69	32.86	30.48	28.71
	639	33.72	32.89	30.49	28.72
	640	33.72	32.89	30.47	28.74
	641	33.71	32.87	30.48	28.77
	642	33.69	32.86	30.49	28.79
	643	33.68	32.87	30.48	28.76
	644	33.74	32.89	30.47	28.76
	645	33.74	32.9	30.49	28.79
	646	33.71	32.9	30.49	28.76
	647	33.7	32.9	30.49	28.74
	648	33.7	32.89	30.48	28.75
	649	33.67	32.87	30.48	28.76
	650	33.7	32.88	30.48	28.76
	651	33.72	32.9	30.49	28.73
	652	33.74	32.9	30.48	28.71
	653	33.7	32.88	30.49	28.78
	654	33.7	32.88	30.49	28.78
	655	33.69	32.89	30.48	28.76
	656	33.71	32.89	30.49	28.76
	657	33.73	32.9	30.49	28.79
	658	33.72	32.89	30.5	28.79
	659	33.74	32.88	30.5	28.75
	660	33.73	32.87	30.49	28.75
	661	33.72	32.89	30.49	28.77
	662	33.72	32.9	30.5	28.78
	663	33.69	32.88	30.48	28.72
	664	33.71	32.88	30.48	28.75
	665	33.72	32.88	30.49	28.77
	666	33.73	32.88	30.49	28.76
	667	33.76	32.9	30.49	28.75
	668	33.73	32.9	30.49	28.76
	669	33.74	32.91	30.49	28.79
	670	33.74	32.93	30.5	28.81
	671	33.73	32.91	30.48	28.81
	672	33.69	32.89	30.49	28.79
	673	33.71	32.87	30.47	28.75
	674	33.73	32.89	30.47	28.75
	675	33.71	32.89	30.48	28.75
	676	33.69	32.86	30.48	28.75
	677	33.69	32.86	30.47	28.76
	678	33.72	32.88	30.47	28.76
	679	33.68	32.87	30.47	28.72
	680	33.7	32.86	30.47	28.73
	681	33.7	32.87	30.47	28.74
	682	33.68	32.85	30.47	28.76
	683	33.7	32.88	30.48	28.75
	684	33.7	32.87	30.48	28.75
	685	33.69	32.87	30.48	28.69
	686	33.74	32.89	30.48	28.72
	687	33.7	32.89	30.47	28.71
	688	33.65	32.87	30.47	28.71
	689	33.63	32.86	30.47	28.71
	690	33.68	32.86	30.47	28.71
	691	33.66	32.88	30.47	28.76
	692	33.68	32.87	30.47	28.79
	693	33.69	32.88	30.47	28.81
	694	33.71	32.88	30.47	28.79
	695	33.7	32.88	30.47	28.73
	696	33.72	32.89	30.48	28.76
	697	33.7	32.88	30.48	28.73
	698	33.67	32.87	30.48	28.74
	699	33.67	32.88	30.48	28.72
	700	33.69	32.89	30.47	28.72
	701	33.71	32.88	30.48	28.68
	702	33.67	32.87	30.48	28.7
	703	33.69	32.88	30.47	28.72
	704	33.67	32.86	30.46	28.74
	705	33.66	32.84	30.49	28.73
	706	33.7	32.86	30.48	28.72
	707	33.68	32.87	30.49	28.75
	708	33.66	32.85	30.48	28.74
	709	33.67	32.86	30.49	28.69
	710	33.68	32.86	30.49	28.71
	711	33.68	32.87	30.48	28.74
	712	33.67	32.87	30.49	28.76
	713	33.66	32.85	30.47	28.79
	714	33.69	32.86	30.48	28.78
	715	33.66	32.86	30.48	28.73
	716	33.65	32.85	30.47	28.71
	717	33.68	32.86	30.47	28.74
	718	33.66	32.85	30.47	28.76
	719	33.65	32.83	30.47	28.75
	720	33.64	32.82	30.47	28.77
	721	33.64	32.82	30.47	28.73
	722	33.65	32.82	30.46	28.71
	723	33.65	32.82	30.46	28.7
	724	33.61	32.82	30.46	28.68
	725	33.62	32.84	30.46	28.69
	726	33.64	32.85	30.47	28.72
	727	33.66	32.85	30.47	28.73
	728	33.67	32.85	30.48	28.72
	729	33.67	32.87	30.47	28.7
	730	33.65	32.87	30.46	28.69
	731	33.65	32.84	30.47	28.69
	732	33.66	32.83	30.46	28.64
	733	33.65	32.84	30.46	28.68
	734	33.68	32.85	30.47	28.68
	735	33.65	32.84	30.46	28.71
	736	33.64	32.83	30.47	28.75
	737	33.63	32.82	30.46	28.76
	738	33.64	32.82	30.46	28.75
	739	33.6	32.81	30.46	28.71
	740	33.61	32.81	30.47	28.73
	741	33.59	32.8	30.46	28.73
	742	33.61	32.8	30.46	28.73
	743	33.6	32.79	30.46	28.75
	744	33.6	32.78	30.46	28.77
	745	33.62	32.78	30.45	28.76
	746	33.64	32.81	30.45	28.75
	747	33.63	32.82	30.45	28.71
	748	33.62	32.83	30.45	28.73
	749	33.62	32.82	30.46	28.69
	750	33.61	32.83	30.45	28.71
	751	33.6	32.81	30.45	28.71
	752	33.62	32.81	30.46	28.69
	753	33.61	32.83	30.46	28.68
	754	33.6	32.82	30.45	28.68
	755	33.59	32.81	30.45	28.72
	756	33.61	32.82	30.46	28.74
	757	33.62	32.83	30.45	28.75
	758	33.59	32.81	30.46	28.72
	759	33.57	32.8	30.45	28.72
	760	33.54	32.75	30.45	28.7
	761	33.52	32.75	30.45	28.71
	762	33.54	32.76	30.44	28.73
	763	33.56	32.76	30.44	28.72
	764	33.57	32.78	30.44	28.73
	765	33.58	32.79	30.45	28.79
	766	33.58	32.78	30.45	28.8
	767	33.59	32.79	30.46	28.79
	768	33.56	32.79	30.46	28.79
	769	33.54	32.78	30.45	28.79
	770	33.54	32.77	30.44	28.78
	771	33.57	32.77	30.45	28.75
	772	33.58	32.78	30.45	28.77
	773	33.59	32.77	30.44	28.75
	774	33.58	32.76	30.44	28.76
	775	33.58	32.77	30.45	28.78
	776	33.57	32.77	30.44	28.79
	777	33.58	32.77	30.44	28.78
	778	33.53	32.75	30.45	28.78
	779	33.52	32.75	30.45	28.76
	780	33.51	32.74	30.44	28.77
	781	33.54	32.74	30.44	28.76
	782	33.54	32.72	30.44	28.77
	783	33.54	32.73	30.45	28.8
	784	33.54	32.72	30.45	28.81
	785	33.54	32.75	30.44	28.8
	786	33.54	32.75	30.44	28.76
	787	33.52	32.73	30.43	28.74
	788	33.53	32.72	30.44	28.62
	789	33.51	32.72	30.45	28.59
	790	33.5	32.73	30.44	28.65
	791	33.48	32.72	30.44	28.68
	792	33.51	32.7	30.45	28.65
	793	33.5	32.7	30.44	28.63
	794	33.49	32.71	30.45	28.66
	795	33.49	32.72	30.45	28.7
	796	33.48	32.71	30.43	28.71
	797	33.47	32.69	30.44	28.71
	798	33.49	32.7	30.44	28.72
	799	33.5	32.7	30.43	28.69
	800	33.5	32.7	30.43	28.69
	801	33.49	32.7	30.43	28.72
	802	33.49	32.72	30.44	28.69
	803	33.49	32.73	30.43	28.68
	804	33.48	32.71	30.43	28.71
	805	33.44	32.69	30.43	28.69
	806	33.42	32.68	30.43	28.68
	807	33.46	32.7	30.42	28.69
	808	33.49	32.72	30.42	28.72
	809	33.48	32.72	30.43	28.73
	810	33.47	32.72	30.43	28.74
	811	33.46	32.71	30.43	28.74
	812	33.47	32.71	30.43	28.73
	813	33.46	32.69	30.44	28.75
	814	33.46	32.7	30.43	28.77
	815	33.45	32.68	30.43	28.66
	816	33.42	32.65	30.43	28.65
	817	33.42	32.66	30.43	28.68
	818	33.43	32.65	30.43	28.68
	819	33.42	32.64	30.43	28.67
	820	33.42	32.64	30.42	28.69
	821	33.4	32.63	30.43	28.7
	822	33.4	32.61	30.42	28.69
	823	33.4	32.62	30.42	28.68
	824	33.39	32.6	30.41	28.67
	825	33.39	32.63	30.4	28.68
	826	33.39	32.62	30.4	28.71
	827	33.36	32.61	30.4	28.69
	828	33.38	32.63	30.41	28.71
	829	33.39	32.63	30.41	28.73
	830	33.41	32.63	30.41	28.74
	831	33.41	32.63	30.41	28.73
	832	33.4	32.63	30.41	28.7
	833	33.41	32.63	30.41	28.69
	834	33.44	32.65	30.41	28.71
	835	33.43	32.66	30.41	28.72
	836	33.42	32.66	30.41	28.75
	837	33.42	32.66	30.42	28.69
	838	33.41	32.64	30.42	28.7
	839	33.38	32.64	30.42	28.71
	840	33.37	32.61	30.41	28.72
	841	33.37	32.61	30.4	28.71
	842	33.37	32.61	30.41	28.64
	843	33.38	32.61	30.39	28.67
	844	33.39	32.61	30.4	28.68
	845	33.36	32.6	30.41	28.71
	846	33.36	32.61	30.41	28.71
	847	33.37	32.61	30.4	28.7
	848	33.35	32.6	30.4	28.7
	849	33.34	32.58	30.4	28.72
	850	33.32	32.6	30.39	28.71
	851	33.35	32.59	30.39	28.7
	852	33.36	32.6	30.39	28.72
	853	33.37	32.6	30.4	28.73
	854	33.35	32.6	30.38	28.72
	855	33.34	32.59	30.39	28.76
	856	33.35	32.59	30.4	28.75
	857	33.33	32.59	30.38	28.73
	858	33.31	32.57	30.38	28.74
	859	33.31	32.57	30.38	28.69
	860	33.29	32.55	30.39	28.71
	861	33.32	32.56	30.38	28.65
	862	33.33	32.57	30.37	28.68
	863	33.3	32.55	30.38	28.7
	864	33.32	32.56	30.38	28.72
	865	33.32	32.57	30.38	28.73
	866	33.35	32.59	30.39	28.72
	867	33.35	32.59	30.39	28.73
	868	33.35	32.58	30.39	28.74
	869	33.35	32.58	30.38	28.72
	870	33.35	32.58	30.38	28.72
	871	33.33	32.56	30.38	28.73
	872	33.3	32.56	30.37	28.74
	873	33.3	32.54	30.37	28.73
	874	33.32	32.55	30.37	28.73
	875	33.31	32.55	30.37	28.73
	876	33.31	32.53	30.37	28.72
	877	33.27	32.51	30.37	28.71
	878	33.27	32.51	30.37	28.72
	879	33.28	32.52	30.36	28.71
	880	33.28	32.52	30.35	28.67
	881	33.29	32.52	30.36	28.66
	882	33.26	32.51	30.36	28.68
	883	33.27	32.51	30.35	28.65
	884	33.27	32.5	30.38	28.58
	885	33.27	32.52	30.37	28.6
	886	33.24	32.49	30.36	28.6
	887	33.23	32.49	30.35	28.56
	888	33.25	32.49	30.37	28.6
	889	33.28	32.51	30.35	28.61
	890	33.27	32.52	30.38	28.6
	891	33.25	32.5	30.36	28.63
	892	33.25	32.48	30.35	28.66
	893	33.23	32.48	30.37	28.7
	894	33.21	32.46	30.37	28.7
	895	33.21	32.45	30.37	28.72
	896	33.21	32.46	30.36	28.7
	897	33.22	32.46	30.37	28.69
	898	33.21	32.45	30.35	28.59
	899	33.23	32.47	30.34	28.61
	900	33.23	32.47	30.34	28.64
	901	33.23	32.47	30.33	28.67
	902	33.23	32.48	30.35	28.67
	903	33.23	32.48	30.34	28.69
	904	33.22	32.46	30.34	28.67
	905	33.2	32.46	30.34	28.68
	906	33.2	32.45	30.34	28.66
	907	33.19	32.44	30.34	28.65
	908	33.2	32.44	30.33	28.6
	909	33.23	32.46	30.33	28.6
	910	33.24	32.47	30.33	28.61
	911	33.23	32.48	30.33	28.6
	912	33.22	32.46	30.32	28.64
	913	33.19	32.44	30.32	28.63
	914	33.17	32.43	30.33	28.62
	915	33.18	32.42	30.32	28.6
	916	33.19	32.43	30.31	28.56
	917	33.17	32.43	30.31	28.57
	918	33.2	32.44	30.31	28.61
	919	33.18	32.44	30.32	28.66
	920	33.19	32.44	30.31	28.67
	921	33.19	32.43	30.32	28.68
	922	33.19	32.42	30.32	28.69
	923	33.18	32.41	30.3	28.71
	924	33.18	32.41	30.31	28.71
	925	33.18	32.41	30.35	28.69
	926	33.18	32.42	30.35	28.6
	927	33.18	32.42	30.35	28.62
	928	33.18	32.43	30.31	28.65
	929	33.16	32.42	30.32	28.65
	930	33.15	32.39	30.3	28.67
	931	33.15	32.4	30.3	28.65
	932	33.16	32.4	30.3	28.65
	933	33.14	32.4	30.3	28.63
	934	33.14	32.41	30.3	28.61
	935	33.16	32.41	30.3	28.59
	936	33.16	32.4	30.29	28.6
	937	33.15	32.41	30.29	28.6
	938	33.12	32.38	30.29	28.63
	939	33.12	32.37	30.29	28.58
	940	33.11	32.37	30.28	28.58
	941	33.11	32.36	30.29	28.55
	942	33.13	32.38	30.29	28.5
	943	33.13	32.38	30.28	28.52
	944	33.13	32.37	30.28	28.55
	945	33.1	32.36	30.29	28.54
	946	33.1	32.35	30.29	28.55
	947	33.11	32.35	30.27	28.55
	948	33.11	32.37	30.29	28.55
	949	33.09	32.34	30.28	28.54
	950	33.09	32.34	30.27	28.54
	951	33.1	32.34	30.28	28.57
	952	33.1	32.35	30.28	28.59
	953	33.11	32.35	30.27	28.59
	954	33.09	32.35	30.27	28.6
	955	33.1	32.34	30.27	28.58
	956	33.11	32.34	30.26	28.54
	957	33.09	32.33	30.26	28.56
	958	33.07	32.32	30.27	28.55
	959	33.05	32.31	30.26	28.53
	960	33.07	32.31	30.27	28.53
	961	33.05	32.31	30.26	28.54
	962	33.04	32.3	30.26	28.55
	963	33.04	32.29	30.25	28.56
	964	33.04	32.29	30.25	28.56
	965	33.02	32.29	30.26	28.57
	966	33.01	32.29	30.25	28.55
	967	33	32.27	30.26	28.59
	968	33.01	32.26	30.25	28.6
	969	33.03	32.28	30.25	28.57
	970	33.02	32.28	30.25	28.58
	971	33.01	32.26	30.25	28.56
	972	33	32.25	30.24	28.56
	973	33.01	32.25	30.25	28.59
	974	33	32.25	30.25	28.62
	975	33	32.25	30.24	28.53
	976	32.98	32.23	30.24	28.54
	977	32.96	32.22	30.24	28.56
	978	32.97	32.23	30.24	28.52
	979	33.02	32.27	30.25	28.54
	980	33.03	32.26	30.23	28.51
	981	33.01	32.25	30.23	28.47
	982	33	32.25	30.23	28.48
	983	32.99	32.23	30.23	28.49
	984	32.97	32.22	30.23	28.52
	985	32.99	32.23	30.24	28.55
	986	32.98	32.24	30.24	28.55
	987	32.96	32.22	30.23	28.57
	988	32.99	32.24	30.23	28.51
	989	32.99	32.23	30.23	28.5
	990	32.98	32.23	30.23	28.51
	991	32.98	32.23	30.22	28.53
	992	32.98	32.23	30.22	28.55
	993	32.98	32.23	30.22	28.57
	994	32.98	32.22	30.22	28.57
	995	32.96	32.22	30.22	28.58
	996	32.97	32.21	30.21	28.59
	997	32.97	32.21	30.21	28.6
	998	32.95	32.21	30.2	28.58
	999	32.95	32.2	30.2	28.56
	1000	32.95	32.21	30.19	28.57
	1001	32.95	32.2	30.2	28.55
	1002	32.95	32.2	30.2	28.52
	1003	32.94	32.2	30.19	28.54
	1004	32.94	32.2	30.19	28.52
	1005	32.92	32.18	30.19	28.49
	1006	32.94	32.19	30.19	28.51
	1007	32.94	32.2	30.2	28.53
	1008	32.94	32.19	30.18	28.55
	1009	32.93	32.18	30.18	28.54
	1010	32.91	32.17	30.19	28.58
	1011	32.94	32.19	30.18	28.58
	1012	32.94	32.17	30.17	28.57
	1013	32.92	32.16	30.18	28.53
	1014	32.91	32.15	30.18	28.55
	1015	32.91	32.14	30.17	28.56
	1016	32.9	32.14	30.17	28.52
	1017	32.91	32.15	30.17	28.53
	1018	32.92	32.14	30.16	28.56
	1019	32.9	32.14	30.16	28.54
	1020	32.88	32.12	30.15	28.54
	1021	32.86	32.12	30.15	28.5
	1022	32.86	32.1	30.15	28.45
	1023	32.86	32.11	30.15	28.45
	1024	32.85	32.11	30.15	28.5
	1025	32.84	32.09	30.14	28.54
	1026	32.83	32.08	30.14	28.52
	1027	32.82	32.08	30.15	28.52
	1028	32.83	32.08	30.14	28.55
	1029	32.84	32.09	30.15	28.53
	1030	32.82	32.07	30.15	28.52
	1031	32.82	32.07	30.15	28.52
	1032	32.84	32.08	30.14	28.45
	1033	32.84	32.07	30.14	28.43
	1034	32.83	32.07	30.14	28.46
	1035	32.83	32.07	30.14	28.49
	1036	32.8	32.06	30.14	28.51
	1037	32.8	32.06	30.14	28.51
	1038	32.8	32.06	30.12	28.52
	1039	32.79	32.04	30.13	28.52
	1040	32.79	32.03	30.12	28.54
	1041	32.79	32.04	30.12	28.56
	1042	32.79	32.04	30.12	28.59
	1043	32.78	32.03	30.12	28.62
	1044	32.79	32.04	30.12	28.61
	1045	32.8	32.03	30.12	28.6
	1046	32.78	32.03	30.11	28.58
	1047	32.78	32.02	30.11	28.57
	1048	32.75	32.02	30.1	28.56
	1049	32.75	31.99	30.12	28.49
	1050	32.74	32	30.11	28.46
	1051	32.75	32	30.1	28.48
	1052	32.73	32	30.09	28.51
	1053	32.74	31.99	30.08	28.5
	1054	32.73	31.98	30.08	28.49
	1055	32.73	32	30.08	28.51
	1056	32.74	31.99	30.08	28.53
	1057	32.71	31.97	30.09	28.53
	1058	32.7	31.96	30.09	28.54
	1059	32.7	31.95	30.07	28.55
	1060	32.7	31.96	30.07	28.54
	1061	32.69	31.95	30.07	28.5
	1062	32.69	31.94	30.07	28.48
	1063	32.7	31.95	30.06	28.49
	1064	32.69	31.96	30.07	28.51
	1065	32.69	31.95	30.06	28.5
	1066	32.68	31.95	30.06	28.46
	1067	32.68	31.94	30.05	28.48
	1068	32.69	31.94	30.05	28.49
	1069	32.67	31.92	30.05	28.49
	1070	32.67	31.92	30.05	28.5
	1071	32.66	31.93	30.04	28.48
	1072	32.66	31.92	30.06	28.46
	1073	32.66	31.92	30.06	28.48
	1074	32.66	31.91	30.06	28.5
	1075	32.63	31.89	30.05	28.47
	1076	32.63	31.89	30.03	28.44
	1077	32.64	31.89	30.03	28.38
	1078	32.63	31.89	30.04	28.42
	1079	32.64	31.89	30.03	28.43
	1080	32.61	31.88	30.03	28.45
	1081	32.64	31.88	30.02	28.39
	1082	32.63	31.89	30.02	28.4
	1083	32.63	31.87	30.01	28.44
	1084	32.61	31.87	30.01	28.44
	1085	32.61	31.86	30	28.43
	1086	32.61	31.87	30.01	28.44
	1087	32.62	31.87	30.01	28.47
	1088	32.6	31.86	30	28.46
	1089	32.6	31.85	30.02	28.46
	1090	32.61	31.87	30.02	28.43
	1091	32.6	31.86	30.02	28.44
	1092	32.59	31.85	30.02	28.43
	1093	32.59	31.85	30.02	28.42
	1094	32.59	31.85	30.02	28.42
	1095	32.58	31.84	30.01	28.46
	1096	32.56	31.83	30.01	28.46
	1097	32.55	31.82	30.01	28.42
	1098	32.54	31.81	30.01	28.45
	1099	32.56	31.81	30.01	28.48
	1100	32.56	31.82	30	28.46
	1101	32.57	31.82	30	28.46
	1102	32.58	31.81	30	28.42
	1103	32.56	31.81	29.99	28.4
	1104	32.56	31.81	29.99	28.44
	1105	32.56	31.82	29.99	28.47
	1106	32.55	31.81	30	28.48
	1107	32.56	31.81	29.99	28.47
	1108	32.56	31.81	29.99	28.48
	1109	32.55	31.81	29.98	28.44
	1110	32.56	31.8	29.96	28.4
	1111	32.55	31.8	29.98	28.4
	1112	32.56	31.82	29.98	28.37
	1113	32.57	31.83	29.98	28.37
	1114	32.56	31.82	29.98	28.42
	1115	32.54	31.81	29.98	28.43
	1116	32.52	31.79	29.97	28.41
	1117	32.57	31.81	29.97	28.4
	1118	32.56	31.82	29.97	28.41
	1119	32.57	31.82	29.97	28.37
	1120	32.56	31.82	29.97	28.37
	1121	32.55	31.81	29.96	28.36
	1122	32.57	31.82	29.97	28.34
	1123	32.58	31.82	29.96	28.33
	1124	32.58	31.84	29.97	28.33
	1125	32.62	31.84	29.97	28.31
	1126	32.62	31.85	29.96	28.33
	1127	32.6	31.85	29.96	28.35
	1128	32.61	31.85	29.96	28.35
	1129	32.62	31.86	29.95	28.34
	1130	32.63	31.86	29.95	28.32
	1131	32.61	31.86	29.96	28.31
	1132	32.64	31.88	29.97	28.33
	1133	32.64	31.89	29.96	28.31
	1134	32.67	31.9	29.96	28.33
	1135	32.69	31.9	29.96	28.3
	1136	32.68	31.92	29.94	28.31
	1137	32.68	31.91	29.94	28.3
	1138	32.66	31.91	29.94	28.32
	1139	32.68	31.9	29.95	28.32
	1140	32.69	31.91	29.95	28.32
	1141	32.67	31.9	29.95	28.33
	1142	32.68	31.9	29.95	28.35
	1143	32.66	31.9	29.95	28.38
	1144	32.68	31.9	29.94	28.36
	1145	32.67	31.9	29.96	28.37
	1146	32.66	31.89	29.94	28.35
	1147	32.73	31.93	29.95	28.38
	1148	32.74	31.94	29.95	28.39
	1149	32.72	31.94	29.94	28.4
	1150	32.73	31.94	29.94	28.38
	1151	32.73	31.95	29.96	28.33
	1152	32.75	31.97	29.95	28.3
	1153	32.74	31.96	29.95	28.32
	1154	32.75	31.95	29.94	28.32
	1155	32.74	31.96	29.95	28.36
	1156	32.74	31.96	29.95	28.39
	1157	32.73	31.96	29.95	28.43
	1158	32.73	31.96	29.95	28.41
	1159	32.72	31.95	29.96	28.36
	1160	32.7	31.94	29.95	28.28
	1161	32.72	31.96	29.95	28.29
	1162	32.74	31.96	29.95	28.27
	1163	32.75	31.96	29.95	28.3
	1164	32.73	31.96	29.94	28.32
	1165	32.72	31.95	29.95	28.34
	1166	32.75	31.97	29.95	28.39
	1167	32.75	31.98	29.97	28.4
	1168	32.76	32	29.96	28.42
	1169	32.78	32.01	29.97	28.38
	1170	32.81	32.04	29.96	28.33
	1171	32.83	32.04	29.96	28.3
	1172	32.79	32.03	29.96	28.3
	1173	32.81	32.04	29.96	28.32
	1174	32.82	32.05	29.97	28.33
	1175	32.81	32.04	29.96	28.33
	1176	32.81	32.03	29.96	28.33
	1177	32.83	32.05	29.98	28.32
	1178	32.83	32.05	29.96	28.3
	1179	32.81	32.04	29.95	28.3
	1180	32.78	32.03	29.94	28.27
	1181	32.81	32.04	29.95	28.25
	1182	32.83	32.05	29.96	28.28
	1183	32.82	32.05	29.96	28.32
	1184	32.81	32.05	29.97	28.33
	1185	32.82	32.05	29.97	28.37
	1186	32.86	32.08	29.96	28.37
	1187	32.86	32.07	29.96	28.35
	1188	32.89	32.1	29.96	28.36
	1189	32.91	32.1	29.96	28.34
	1190	32.87	32.09	29.96	28.25
	1191	32.88	32.08	29.96	28.27
	1192	32.91	32.12	29.96	28.29
	1193	32.92	32.11	29.96	28.29
	1194	32.91	32.13	29.96	28.27
	1195	32.89	32.1	29.97	28.32
	1196	32.9	32.11	29.97	28.36
	1197	32.92	32.11	29.96	28.34
	1198	32.91	32.13	29.97	28.34
	1199	32.9	32.12	29.97	28.33
	1200	32.88	32.11	29.97	28.31
	1201	32.89	32.09	29.96	28.27
	1202	32.88	32.09	29.96	28.27
	1203	32.88	32.1	29.96	28.27
	1204	32.9	32.1	29.96	28.28
	1205	32.92	32.11	29.96	28.31
	1206	32.93	32.12	29.96	28.32
	1207	32.95	32.13	29.96	28.33
	1208	32.96	32.15	29.97	28.33
	1209	32.94	32.15	29.97	28.34
	1210	32.93	32.13	29.97	28.35
	1211	32.94	32.15	29.97	28.38
	1212	32.96	32.16	29.97	28.35
	1213	32.95	32.14	29.97	28.36
	1214	32.94	32.15	29.97	28.38
	1215	32.92	32.15	29.97	28.36
	1216	32.92	32.14	29.98	28.38
	1217	32.93	32.14	29.98	28.36
	1218	32.91	32.13	29.98	28.34
	1219	32.9	32.13	29.97	28.31
	1220	32.93	32.15	29.98	28.34
	1221	32.94	32.16	29.99	28.34
	1222	32.92	32.15	30	28.33
	1223	32.93	32.15	30	28.37
	1224	32.93	32.15	30	28.4
	1225	32.93	32.15	29.99	28.38
	1226	32.95	32.15	30	28.37
	1227	32.99	32.19	30	28.35
	1228	33.01	32.21	30.01	28.39
	1229	32.99	32.19	30	28.4
	1230	32.99	32.19	30	28.4
	1231	33	32.2	30	28.39
	1232	33.02	32.21	30.01	28.38
	1233	33.02	32.21	30.01	28.38
	1234	33	32.21	30.01	28.37
	1235	32.97	32.19	30.01	28.32
	1236	32.93	32.17	30.01	28.34
	1237	32.98	32.18	30	28.34
	1238	32.98	32.19	30	28.36
	1239	32.96	32.17	30	28.37
	1240	32.97	32.17	30	28.39
	1241	32.98	32.19	30.02	28.41
	1242	33.02	32.22	30.02	28.39
	1243	33.02	32.22	30.02	28.38
	1244	33.01	32.22	30.02	28.38
	1245	33.03	32.23	30.02	28.31
	1246	33.04	32.24	30.01	28.27
	1247	33.02	32.22	30.01	28.27
	1248	33.01	32.23	30.01	28.3
	1249	33.02	32.23	30.02	28.33
	1250	33.03	32.23	30.02	28.35
	1251	33.06	32.25	30.01	28.32
	1252	33.04	32.25	30.01	28.26
	1253	33.02	32.25	30.01	28.27
	1254	33	32.24	30.02	28.31
	1255	33.01	32.23	30.02	28.33
	1256	33.03	32.24	30.03	28.36
	1257	33.03	32.25	30.03	28.36
	1258	33.04	32.25	30.03	28.36
	1259	33.03	32.24	30.03	28.36
	1260	33.03	32.24	30.02	28.33
	1261	33.04	32.24	30.03	28.34
	1262	33.03	32.25	30.02	28.32
	1263	33.04	32.26	30.02	28.35
	1264	33.09	32.28	30.02	28.32
	1265	33.08	32.28	30.04	28.34
	1266	33.08	32.28	30.02	28.34
	1267	33.05	32.26	30.04	28.36
	1268	33.07	32.27	30.04	28.35
	1269	33.09	32.29	30.03	28.34
	1270	33.08	32.3	30.03	28.31
	1271	33.08	32.29	30.02	28.33
	1272	33.1	32.3	30.03	28.36
	1273	33.08	32.29	30.04	28.37
	1274	33.1	32.31	30.03	28.38
	1275	33.08	32.29	30.04	28.36
	1276	33.05	32.28	30.04	28.34
	1277	33.09	32.29	30.02	28.29
	1278	33.09	32.29	30.03	28.33
	1279	33.08	32.28	30.03	28.37
	1280	33.08	32.28	30.04	28.37
	1281	33.09	32.28	30.04	28.39
	1282	33.07	32.29	30.03	28.41
	1283	33.05	32.27	30.03	28.4
	1284	33.1	32.28	30.03	28.38
	1285	33.12	32.3	30.04	28.4
	1286	33.09	32.29	30.05	28.42
	1287	33.1	32.3	30.04	28.43
	1288	33.1	32.31	30.04	28.41
	1289	33.06	32.29	30.05	28.42
	1290	33.09	32.3	30.05	28.42
	1291	33.1	32.31	30.05	28.43
	1292	33.11	32.3	30.05	28.44
	1293	33.08	32.3	30.05	28.41
	1294	33.08	32.29	30.05	28.4
	1295	33.07	32.29	30.05	28.39
	1296	33.11	32.3	30.04	28.42
	1297	33.12	32.31	30.05	28.39
	1298	33.13	32.31	30.05	28.36
	1299	33.12	32.32	30.05	28.39
	1300	33.08	32.29	30.05	28.37
	1301	33.06	32.28	30.06	28.39
	1302	33.1	32.3	30.07	28.38
	1303	33.1	32.31	30.07	28.39
	1304	33.09	32.3	30.06	28.42
	1305	33.1	32.31	30.06	28.41
	1306	33.08	32.31	30.06	28.36
	1307	33.1	32.31	30.06	28.39
	1308	33.06	32.28	30.05	28.38
	1309	33.04	32.28	30.06	28.4
	1310	33.06	32.29	30.05	28.38
	1311	33.09	32.3	30.05	28.41
	1312	33.08	32.29	30.06	28.46
	1313	33.1	32.3	30.06	28.45
	1314	33.11	32.31	30.06	28.41
	1315	33.1	32.3	30.07	28.43
	1316	33.06	32.3	30.07	28.45
	1317	33.07	32.29	30.06	28.43
	1318	33.07	32.3	30.07	28.39
	1319	33.07	32.29	30.07	28.39
	1320	33.06	32.29	30.07	28.41
	1321	33.08	32.29	30.07	28.43
	1322	33.09	32.29	30.08	28.43
	1323	33.1	32.3	30.08	28.44
	1324	33.1	32.29	30.08	28.46
	1325	33.12	32.32	30.08	28.45
	1326	33.13	32.32	30.08	28.4
	1327	33.1	32.31	30.08	28.38
	1328	33.1	32.31	30.08	28.39
	1329	33.09	32.31	30.07	28.41
	1330	33.12	32.33	30.08	28.41
	1331	33.1	32.32	30.08	28.43
	1332	33.1	32.32	30.07	28.43
	1333	33.12	32.31	30.09	28.47
	1334	33.11	32.31	30.09	28.44
	1335	33.1	32.31	30.08	28.44
	1336	33.11	32.31	30.1	28.47
	1337	33.08	32.3	30.09	28.47
	1338	33.07	32.3	30.09	28.48
	1339	33.08	32.32	30.09	28.46
	1340	33.08	32.31	30.1	28.43
	1341	33.09	32.32	30.09	28.39
	1342	33.09	32.29	30.09	28.39
	1343	33.07	32.29	30.09	28.36
	1344	33.06	32.29	30.09	28.37
	1345	33.1	32.3	30.09	28.35
	1346	33.08	32.3	30.09	28.29
	1347	33.06	32.29	30.09	28.32
	1348	33.09	32.3	30.1	28.37
	1349	33.07	32.29	30.1	28.41
	1350	33.06	32.28	30.11	28.47
	1351	33.09	32.28	30.11	28.49
	1352	33.09	32.29	30.1	28.47
	1353	33.08	32.3	30.1	28.47
	1354	33.09	32.3	30.1	28.46
	1355	33.11	32.31	30.11	28.45
	1356	33.1	32.31	30.11	28.42
	1357	33.09	32.3	30.12	28.4
	1358	33.08	32.31	30.12	28.41
	1359	33.08	32.31	30.12	28.44
	1360	33.07	32.29	30.11	28.47
	1361	33.11	32.31	30.11	28.45
	1362	33.08	32.3	30.1	28.4
	1363	33.09	32.31	30.09	28.4
	1364	33.1	32.3	30.11	28.41
	1365	33.11	32.32	30.09	28.41
	1366	33.1	32.31	30.11	28.43
	1367	33.1	32.32	30.11	28.45
	1368	33.12	32.33	30.11	28.48
	1369	33.11	32.31	30.11	28.5
	1370	33.11	32.32	30.11	28.44
	1371	33.1	32.31	30.1	28.43
	1372	33.09	32.32	30.11	28.44
	1373	33.12	32.33	30.13	28.48
	1374	33.12	32.32	30.12	28.52
	1375	33.12	32.32	30.11	28.5
	1376	33.14	32.33	30.12	28.49
	1377	33.13	32.33	30.13	28.48
	1378	33.09	32.31	30.13	28.5
	1379	33.1	32.32	30.12	28.5
	1380	33.13	32.33	30.13	28.46
	1381	33.11	32.33	30.12	28.43
	1382	33.12	32.32	30.12	28.44
	1383	33.11	32.32	30.12	28.44
	1384	33.1	32.31	30.13	28.44
	1385	33.09	32.31	30.11	28.45
	1386	33.1	32.31	30.12	28.42
	1387	33.09	32.3	30.14	28.42
	1388	33.07	32.3	30.11	28.4
	1389	33.11	32.3	30.13	28.4
	1390	33.12	32.32	30.13	28.43
	1391	33.13	32.32	30.13	28.46
	1392	33.12	32.32	30.13	28.45
	1393	33.11	32.32	30.13	28.43
	1394	33.08	32.29	30.13	28.43
	1395	33.08	32.3	30.12	28.38
	1396	33.07	32.28	30.13	28.4
	1397	33.1	32.29	30.12	28.45
	1398	33.1	32.3	30.12	28.47
	1399	33.08	32.29	30.12	28.45
	1400	33.09	32.3	30.11	28.47
	1401	33.08	32.3	30.12	28.44
	1402	33.06	32.27	30.11	28.47
	1403	33.06	32.28	30.12	28.44
	1404	33.05	32.27	30.12	28.46
	1405	33.03	32.27	30.12	28.49
	1406	33.04	32.27	30.13	28.53
	1407	33.07	32.28	30.13	28.55
	1408	33.06	32.28	30.13	28.52
	1409	33.08	32.28	30.13	28.56
	1410	33.09	32.28	30.13	28.55
	1411	33.08	32.29	30.12	28.53
	1412	33.09	32.3	30.12	28.49
	1413	33.08	32.29	30.12	28.48
	1414	33.07	32.28	30.12	28.51
	1415	33.05	32.28	30.12	28.53
	1416	33.06	32.29	30.13	28.52
	1417	33.07	32.28	30.13	28.52
	1418	33.08	32.28	30.12	28.55
	1419	33.09	32.28	30.12	28.54
	1420	33.08	32.28	30.14	28.52
	1421	33.05	32.27	30.12	28.52
	1422	33.05	32.27	30.13	28.53
	1423	33.04	32.26	30.13	28.51
	1424	33.05	32.26	30.13	28.38
	1425	33.04	32.27	30.13	28.37
	1426	33.07	32.27	30.14	28.45
	1427	33.06	32.27	30.13	28.48
	1428	33.07	32.27	30.14	28.45
	1429	33.06	32.27	30.13	28.46
	1430	33.06	32.27	30.12	28.48
	1431	33.06	32.26	30.13	28.47
	1432	33.05	32.27	30.12	28.47
	1433	33.05	32.26	30.13	28.5
	1434	33.06	32.27	30.12	28.53
	1435	33.06	32.27	30.12	28.51
	1436	33.04	32.26	30.14	28.51
	1437	33.01	32.23	30.12	28.52
	1438	33.02	32.24	30.13	28.53
	1439	33.03	32.26	30.13	28.52
	1440	33.05	32.27	30.12	28.52
	1441	33.07	32.27	30.12	28.51
	1442	33.06	32.27	30.12	28.51
	1443	33.07	32.26	30.12	28.51
	1444	33.05	32.25	30.12	28.52
	1445	33.03	32.24	30.12	28.5
	1446	33.05	32.25	30.12	28.48
	1447	33.05	32.27	30.12	28.46
	1448	33.04	32.27	30.13	28.42
	1449	33.02	32.25	30.11	28.41
	1450	33.02	32.24	30.12	28.47
	1451	33.03	32.24	30.12	28.47
	1452	33.02	32.25	30.12	28.4
	1453	32.98	32.21	30.11	28.41
	1454	33	32.23	30.12	28.41
	1455	33.02	32.23	30.11	28.39
	1456	33.02	32.24	30.11	28.43
	1457	33.03	32.24	30.12	28.43
	1458	33.01	32.23	30.11	28.43
	1459	33.01	32.23	30.11	28.47
	1460	33.02	32.23	30.12	28.48
	1461	32.98	32.23	30.12	28.48
	1462	32.99	32.21	30.11	28.48
	1463	33.02	32.22	30.11	28.49
	1464	33.03	32.23	30.11	28.51
	1465	33.02	32.23	30.12	28.51
	1466	33.03	32.23	30.11	28.49
	1467	33.02	32.23	30.11	28.51
	1468	33.01	32.22	30.12	28.47
	1469	33	32.21	30.13	28.48
	1470	33	32.22	30.13	28.5
	1471	32.98	32.21	30.12	28.5
	1472	32.99	32.21	30.12	28.46
	1473	32.99	32.21	30.13	28.42
	1474	32.97	32.2	30.13	28.49
	1475	32.96	32.2	30.13	28.52
	1476	32.98	32.19	30.13	28.56
	1477	32.98	32.2	30.14	28.56
	1478	32.98	32.2	30.13	28.58
	1479	32.99	32.2	30.13	28.59
	1480	32.97	32.19	30.12	28.6
	1481	32.97	32.2	30.12	28.59
	1482	32.98	32.2	30.13	28.47
	1483	32.97	32.19	30.12	28.45
	1484	32.98	32.2	30.12	28.52
	1485	32.99	32.2	30.13	28.53
	1486	32.97	32.2	30.13	28.55
	1487	32.99	32.2	30.13	28.52
	1488	32.99	32.2	30.13	28.51
	1489	32.98	32.19	30.13	28.48
	1490	32.97	32.19	30.12	28.49
	1491	32.97	32.19	30.12	28.49
	1492	32.98	32.19	30.13	28.5
	1493	32.96	32.18	30.12	28.5
	1494	32.98	32.19	30.11	28.5
	1495	32.97	32.19	30.11	28.52
	1496	32.97	32.18	30.12	28.53
	1497	32.95	32.19	30.13	28.51
	1498	32.95	32.17	30.13	28.49
	1499	32.94	32.15	30.13	28.5
	1500	32.93	32.16	30.13	28.51
	1501	32.93	32.15	30.12	28.52
	1502	32.92	32.14	30.12	28.54
	1503	32.92	32.14	30.13	28.56
	1504	32.91	32.15	30.12	28.58
	1505	32.92	32.15	30.12	28.58
	1506	32.92	32.16	30.11	28.54
	1507	32.94	32.17	30.12	28.53
	1508	32.95	32.18	30.13	28.53
	1509	32.95	32.17	30.13	28.55
	1510	32.96	32.17	30.12	28.57
	1511	32.95	32.16	30.13	28.55
	1512	32.95	32.16	30.12	28.49
	1513	32.93	32.16	30.12	28.49
	1514	32.91	32.15	30.13	28.52
	1515	32.92	32.15	30.12	28.54
	1516	32.94	32.16	30.12	28.53
	1517	32.92	32.14	30.12	28.55
	1518	32.92	32.13	30.11	28.49
	1519	32.92	32.14	30.11	28.5
	1520	32.92	32.13	30.11	28.54
	1521	32.89	32.13	30.11	28.53
	1522	32.88	32.13	30.1	28.48
	1523	32.89	32.12	30.11	28.47
	1524	32.91	32.14	30.1	28.46
	1525	32.89	32.12	30.1	28.46
	1526	32.89	32.12	30.1	28.5
	1527	32.89	32.12	30.09	28.48
	1528	32.89	32.11	30.1	28.48
	1529	32.88	32.11	30.1	28.5
	1530	32.86	32.11	30.09	28.48
	1531	32.87	32.09	30.1	28.48
	1532	32.87	32.1	30.1	28.49
	1533	32.86	32.09	30.09	28.49
	1534	32.89	32.1	30.09	28.51
	1535	32.87	32.11	30.09	28.51
	1536	32.87	32.1	30.1	28.52
	1537	32.86	32.1	30.1	28.54
	1538	32.86	32.09	30.09	28.54
	1539	32.86	32.1	30.09	28.52
	1540	32.86	32.08	30.09	28.52
	1541	32.86	32.07	30.09	28.5
	1542	32.85	32.08	30.1	28.5
	1543	32.82	32.05	30.08	28.48
	1544	32.83	32.08	30.1	28.53
	1545	32.84	32.07	30.1	28.53
	1546	32.84	32.07	30.09	28.52
	1547	32.84	32.07	30.09	28.52
	1548	32.84	32.07	30.09	28.55
	1549	32.85	32.06	30.09	28.56
	1550	32.82	32.06	30.09	28.52
	1551	32.8	32.04	30.08	28.52
	1552	32.81	32.04	30.07	28.5
	1553	32.81	32.03	30.08	28.48
	1554	32.81	32.03	30.08	28.51
	1555	32.82	32.05	30.08	28.52
	1556	32.81	32.05	30.08	28.55
	1557	32.81	32.04	30.08	28.55
	1558	32.79	32.03	30.09	28.57
	1559	32.79	32.02	30.09	28.57
	1560	32.79	32.01	30.08	28.5
	1561	32.79	32.02	30.08	28.5
	1562	32.79	32.01	30.09	28.51
	1563	32.78	32.01	30.08	28.52
	1564	32.79	32.02	30.08	28.53
	1565	32.79	32.01	30.09	28.53
	1566	32.77	32	30.07	28.53
	1567	32.75	32	30.06	28.54
	1568	32.75	31.99	30.07	28.5
	1569	32.75	31.99	30.07	28.48
	1570	32.75	31.98	30.08	28.51
	1571	32.75	31.98	30.07	28.54
	1572	32.74	31.98	30.07	28.52
	1573	32.73	31.98	30.06	28.52
	1574	32.75	31.98	30.06	28.46
	1575	32.74	31.97	30.06	28.48
	1576	32.74	31.98	30.06	28.5
	1577	32.76	31.97	30.06	28.49
	1578	32.75	31.97	30.06	28.45
	1579	32.74	31.97	30.06	28.43
	1580	32.75	31.97	30.05	28.47
	1581	32.74	31.96	30.06	28.5
	1582	32.74	31.96	30.05	28.49
	1583	32.74	31.96	30.05	28.46
	1584	32.72	31.95	30.05	28.47
	1585	32.73	31.96	30.05	28.49
	1586	32.73	31.96	30.05	28.46
	1587	32.73	31.96	30.04	28.45
	1588	32.72	31.95	30.04	28.43
	1589	32.69	31.94	30.04	28.47
	1590	32.69	31.93	30.04	28.45
	1591	32.69	31.93	30.04	28.44
	1592	32.7	31.94	30.04	28.46
	1593	32.71	31.94	30.04	28.44
	1594	32.7	31.94	30.05	28.47
	1595	32.7	31.94	30.03	28.49
	1596	32.67	31.91	30.03	28.5
	1597	32.66	31.91	30.04	28.52
	1598	32.65	31.9	30.04	28.55
	1599	32.65	31.9	30.03	28.56
	1600	32.65	31.89	30.04	28.52
	1601	32.65	31.88	30.04	28.52
	1602	32.65	31.89	30.03	28.53
	1603	32.64	31.88	30.02	28.5
	1604	32.65	31.88	30.03	28.47
	1605	32.64	31.87	30.03	28.45
	1606	32.64	31.87	30.03	28.47
	1607	32.64	31.86	30.03	28.45
	1608	32.64	31.87	30.03	28.46
	1609	32.62	31.86	30.03	28.48
	1610	32.63	31.86	30.02	28.51
	1611	32.64	31.87	30.02	28.53
	1612	32.64	31.87	30.02	28.52
	1613	32.64	31.87	30.02	28.54
	1614	32.62	31.87	30.02	28.5
	1615	32.62	31.85	30.02	28.48
	1616	32.6	31.84	30.03	28.45
	1617	32.6	31.84	30.02	28.46
	1618	32.61	31.85	30.02	28.44
	1619	32.62	31.84	30.01	28.47
	1620	32.61	31.84	30.02	28.45
	1621	32.6	31.83	30.02	28.47
	1622	32.59	31.83	30.01	28.46
	1623	32.6	31.83	30.02	28.46
	1624	32.58	31.82	30	28.47
	1625	32.58	31.82	30	28.48
	1626	32.59	31.83	29.99	28.48
	1627	32.57	31.82	29.99	28.48
	1628	32.58	31.81	30	28.46
	1629	32.58	31.82	30	28.47
	1630	32.57	31.81	30	28.49
	1631	32.55	31.8	29.99	28.46
	1632	32.55	31.8	29.99	28.48
	1633	32.56	31.8	29.99	28.48
	1634	32.56	31.8	29.99	28.49
	1635	32.55	31.8	29.98	28.5
	1636	32.55	31.79	29.99	28.46
	1637	32.54	31.79	29.98	28.42
	1638	32.54	31.78	29.98	28.46
	1639	32.55	31.78	29.98	28.47
	1640	32.54	31.78	29.98	28.46
	1641	32.54	31.78	29.98	28.41
	1642	32.53	31.77	29.97	28.36
	1643	32.54	31.77	29.97	28.39
	1644	32.54	31.77	29.97	28.42
	1645	32.54	31.77	29.98	28.43
	1646	32.54	31.78	29.97	28.43
	1647	32.55	31.78	29.96	28.43
	1648	32.54	31.77	29.97	28.47
	1649	32.53	31.76	29.96	28.46
	1650	32.52	31.76	29.96	28.47
	1651	32.51	31.75	29.96	28.48
	1652	32.5	31.75	29.96	28.5
	1653	32.5	31.75	29.96	28.45
	1654	32.5	31.75	29.96	28.41
	1655	32.49	31.75	29.95	28.41
	1656	32.5	31.73	29.96	28.39
	1657	32.5	31.74	29.95	28.38
	1658	32.5	31.74	29.97	28.39
	1659	32.5	31.73	29.96	28.38
	1660	32.49	31.73	29.95	28.39
	1661	32.49	31.72	29.95	28.41
	1662	32.47	31.72	29.94	28.4
	1663	32.47	31.71	29.95	28.4
	1664	32.46	31.71	29.95	28.41
	1665	32.47	31.7	29.95	28.43
	1666	32.47	31.7	29.94	28.44
	1667	32.47	31.71	29.94	28.45
	1668	32.47	31.71	29.94	28.48
	1669	32.47	31.71	29.94	28.42
	1670	32.47	31.7	29.94	28.41
	1671	32.45	31.7	29.95	28.41
	1672	32.46	31.7	29.93	28.37
	1673	32.46	31.69	29.93	28.38
	1674	32.47	31.68	29.92	28.31
	1675	32.46	31.7	29.93	28.34
	1676	32.46	31.69	29.93	28.35
	1677	32.45	31.69	29.93	28.37
	1678	32.45	31.69	29.93	28.41
	1679	32.44	31.68	29.92	28.41
	1680	32.46	31.68	29.92	28.36
	1681	32.45	31.68	29.91	28.35
	1682	32.45	31.69	29.92	28.37
	1683	32.44	31.68	29.91	28.39
	1684	32.43	31.68	29.91	28.41
	1685	32.46	31.69	29.92	28.4
	1686	32.46	31.68	29.91	28.4
	1687	32.46	31.69	29.92	28.36
	1688	32.46	31.68	29.91	28.32
	1689	32.45	31.68	29.92	28.28
	1690	32.45	31.67	29.91	28.27
	1691	32.44	31.67	29.91	28.26
	1692	32.44	31.67	29.91	28.3
	1693	32.43	31.67	29.9	28.29
	1694	32.43	31.67	29.9	28.32
	1695	32.43	31.66	29.89	28.31
	1696	32.43	31.66	29.89	28.33
	1697	32.44	31.67	29.9	28.34
	1698	32.42	31.65	29.89	28.25
	1699	32.43	31.67	29.89	28.23
	1700	32.43	31.67	29.89	28.14
	1701	32.43	31.67	29.89	28.14
	1702	32.42	31.66	29.88	28.21
	1703	32.41	31.65	29.89	28.23
	1704	32.42	31.66	29.88	28.25
	1705	32.42	31.65	29.87	28.28
	1706	32.42	31.64	29.88	28.28
	1707	32.41	31.64	29.88	28.3
	1708	32.4	31.63	29.88	28.24
	1709	32.4	31.63	29.88	28.24
	1710	32.4	31.64	29.87	28.27
	1711	32.39	31.62	29.86	28.26
	1712	32.39	31.63	29.88	28.26
	1713	32.39	31.61	29.87	28.27
	1714	32.38	31.61	29.88	28.29
	1715	32.38	31.6	29.86	28.32
	1716	32.39	31.61	29.87	28.3
	1717	32.38	31.61	29.87	28.28
	1718	32.38	31.62	29.85	28.3
	1719	32.38	31.61	29.86	28.34
	1720	32.37	31.6	29.85	28.33
	1721	32.36	31.6	29.85	28.28
	1722	32.37	31.6	29.85	28.3
	1723	32.36	31.6	29.84	28.32
	1724	32.35	31.6	29.84	28.31
	1725	32.36	31.6	29.84	28.31
	1726	32.35	31.59	29.86	28.36
	1727	32.36	31.59	29.84	28.36
	1728	32.36	31.6	29.83	28.37
	1729	32.36	31.6	29.85	28.35
	1730	32.37	31.6	29.84	28.35
	1731	32.36	31.6	29.84	28.34
	1732	32.36	31.6	29.85	28.36
	1733	32.36	31.59	29.85	28.37
	1734	32.35	31.6	29.83	28.36
	1735	32.36	31.59	29.83	28.33
	1736	32.35	31.59	29.84	28.33
	1737	32.35	31.6	29.84	28.34
	1738	32.34	31.57	29.84	28.34
	1739	32.33	31.58	29.84	28.35
	1740	32.33	31.58	29.83	28.31
	1741	32.33	31.57	29.83	28.32
	1742	32.34	31.58	29.83	28.28
	1743	32.33	31.57	29.83	28.3
	1744	32.34	31.58	29.84	28.31
	1745	32.35	31.59	29.83	28.32
	1746	32.35	31.57	29.84	28.31
	1747	32.34	31.58	29.83	28.29
	1748	32.34	31.57	29.84	28.3
	1749	32.33	31.56	29.83	28.26
	1750	32.34	31.57	29.83	28.27
	1751	32.32	31.55	29.83	28.23
	1752	32.31	31.56	29.83	28.23
	1753	32.33	31.56	29.83	28.18
	1754	32.33	31.56	29.82	28.16
	1755	32.33	31.56	29.82	28.21
	1756	32.32	31.55	29.81	28.24
	1757	32.33	31.57	29.81	28.25
	1758	32.32	31.56	29.82	28.26
	1759	32.32	31.56	29.81	28.26
	1760	32.32	31.56	29.82	28.26
	1761	32.32	31.56	29.82	28.27
	1762	32.33	31.56	29.82	28.28
	1763	32.31	31.55	29.83	28.3
	1764	32.32	31.56	29.83	28.29
	1765	32.32	31.55	29.82	28.29
	1766	32.32	31.56	29.82	28.29
	1767	32.32	31.57	29.81	28.27
	1768	32.32	31.55	29.8	28.28
	1769	32.32	31.56	29.8	28.28
	1770	32.31	31.55	29.81	28.24
	1771	32.31	31.55	29.8	28.27
	1772	32.31	31.55	29.8	28.29
	1773	32.29	31.54	29.79	28.28
	1774	32.3	31.54	29.78	28.27
	1775	32.31	31.53	29.79	28.28
	1776	32.3	31.53	29.8	28.28
	1777	32.29	31.53	29.79	28.28
	1778	32.29	31.53	29.8	28.31
	1779	32.3	31.52	29.79	28.3
	1780	32.3	31.53	29.81	28.27
	1781	32.3	31.52	29.8	28.24
	1782	32.3	31.52	29.81	28.22
	1783	32.3	31.53	29.77	28.22
	1784	32.28	31.52	29.77	28.23
	1785	32.29	31.51	29.76	28.21
	1786	32.3	31.52	29.77	28.18
	1787	32.29	31.52	29.77	28.2
	1788	32.28	31.52	29.77	28.2
	1789	32.29	31.51	29.76	28.17
	1790	32.28	31.52	29.77	28.2
	1791	32.29	31.51	29.75	28.21
	1792	32.29	31.51	29.79	28.24
	1793	32.29	31.51	29.79	28.26
	1794	32.29	31.51	29.77	28.28
	1795	32.29	31.52	29.78	28.27
	1796	32.27	31.51	29.76	28.27
	1797	32.27	31.5	29.76	28.27
	1798	32.27	31.5	29.75	28.27
	1799	32.27	31.5	29.75	28.26
	1800	32.28	31.51	29.75	28.28
	1801	32.27	31.52	29.75	28.25
	1802	32.27	31.51	29.75	28.21
	1803	32.26	31.5	29.75	28.21
	1804	32.26	31.5	29.75	28.18
	1805	32.28	31.51	29.75	28.21
	1806	32.28	31.51	29.76	28.27
	1807	32.27	31.49	29.76	28.3
	1808	32.27	31.49	29.75	28.29
	1809	32.27	31.49	29.75	28.28
	1810	32.26	31.48	29.75	28.3
	1811	32.24	31.47	29.75	28.31
	1812	32.25	31.48	29.74	28.26
	1813	32.24	31.47	29.75	28.23
	1814	32.24	31.47	29.76	28.2
	1815	32.25	31.47	29.75	28.2
	1816	32.25	31.48	29.74	28.19
	1817	32.25	31.49	29.75	28.21
	1818	32.25	31.48	29.74	28.19
	1819	32.24	31.47	29.74	28.17
	1820	32.24	31.47	29.74	28.15
	1821	32.25	31.48	29.74	28.16
	1822	32.24	31.47	29.73	28.21
	1823	32.24	31.47	29.74	28.21
	1824	32.25	31.47	29.73	28.2
	1825	32.25	31.47	29.73	28.19
	1826	32.26	31.47	29.73	28.2
	1827	32.25	31.48	29.73	28.16
	1828	32.25	31.47	29.72	28.17
	1829	32.25	31.48	29.72	28.2
	1830	32.24	31.47	29.72	28.21
	1831	32.23	31.46	29.72	28.21
	1832	32.22	31.46	29.73	28.17
	1833	32.23	31.46	29.73	28.17
	1834	32.22	31.45	29.72	28.19
	1835	32.22	31.45	29.72	28.19
	1836	32.23	31.46	29.72	28.2
	1837	32.21	31.45	29.72	28.2
	1838	32.2	31.45	29.72	28.21
	1839	32.2	31.44	29.72	28.24
	1840	32.21	31.44	29.73	28.24
	1841	32.2	31.44	29.73	28.25
	1842	32.21	31.45	29.73	28.24
	1843	32.22	31.44	29.72	28.27
	1844	32.21	31.44	29.73	28.28
	1845	32.21	31.44	29.72	28.21
	1846	32.21	31.44	29.73	28.14
	1847	32.21	31.44	29.72	28.14
	1848	32.2	31.43	29.71	28.11
	1849	32.2	31.43	29.72	28.14
	1850	32.2	31.43	29.71	28.2
	1851	32.2	31.43	29.72	28.22
	1852	32.19	31.42	29.72	28.19
	1853	32.2	31.43	29.72	28.19
	1854	32.19	31.43	29.71	28.2
	1855	32.2	31.42	29.72	28.19
	1856	32.19	31.42	29.71	28.22
	1857	32.18	31.42	29.72	28.24
	1858	32.18	31.41	29.71	28.24
	1859	32.17	31.41	29.7	28.25
	1860	32.19	31.41	29.7	28.18
	1861	32.19	31.41	29.7	28.18
	1862	32.18	31.42	29.7	28.21
	1863	32.18	31.41	29.69	28.18
	1864	32.19	31.42	29.69	28.19
	1865	32.2	31.42	29.69	28.2
	1866	32.18	31.41	29.68	28.18
	1867	32.18	31.41	29.69	28.18
	1868	32.18	31.42	29.67	28.2
	1869	32.19	31.41	29.68	28.21
	1870	32.19	31.43	29.68	28.19
	1871	32.2	31.43	29.67	28.16
	1872	32.2	31.42	29.68	28.12
	1873	32.2	31.43	29.68	28.13
	1874	32.2	31.42	29.68	28.13
	1875	32.19	31.43	29.69	28.14
	1876	32.2	31.41	29.68	28.15
	1877	32.18	31.41	29.68	28.16
	1878	32.17	31.41	29.68	28.21
	1879	32.17	31.4	29.68	28.19
	1880	32.16	31.4	29.67	28.17
	1881	32.16	31.39	29.67	28.18
	1882	32.16	31.4	29.66	28.19
	1883	32.17	31.4	29.67	28.21
	1884	32.16	31.39	29.67	28.21
	1885	32.17	31.39	29.67	28.19
	1886	32.17	31.39	29.65	28.14
	1887	32.17	31.39	29.66	28.14
	1888	32.17	31.39	29.67	28.17
	1889	32.16	31.38	29.66	28.14
	1890	32.15	31.4	29.66	28.16
	1891	32.16	31.4	29.66	28.16
	1892	32.17	31.4	29.66	28.16
	1893	32.17	31.39	29.66	28.16
	1894	32.16	31.39	29.66	28.12
	1895	32.16	31.39	29.66	28.13
	1896	32.17	31.4	29.66	28.08
	1897	32.18	31.4	29.65	28.09
	1898	32.17	31.4	29.65	28.09
	1899	32.17	31.4	29.65	28.08
	1900	32.17	31.4	29.65	28.07
	1901	32.17	31.4	29.63	28.09
	1902	32.14	31.38	29.64	28.01
	1903	32.16	31.39	29.63	27.99
	1904	32.17	31.4	29.64	28.03
	1905	32.16	31.4	29.63	28.01
	1906	32.17	31.4	29.64	27.99
	1907	32.16	31.39	29.64	28.02
	1908	32.16	31.4	29.64	28.04
	1909	32.15	31.38	29.63	28.02
	1910	32.15	31.37	29.63	28.04
	1911	32.15	31.37	29.63	28.06
	1912	32.15	31.38	29.63	28.08
	1913	32.15	31.37	29.64	28.08
	1914	32.14	31.37	29.65	28.09
	1915	32.13	31.36	29.64	28.1
	1916	32.12	31.36	29.65	28.14
	1917	32.12	31.35	29.63	28.11
	1918	32.12	31.35	29.63	28.11
	1919	32.12	31.35	29.63	28.1
	1920	32.14	31.36	29.64	28.07
	1921	32.13	31.36	29.63	28.1
	1922	32.13	31.37	29.62	28.09
	1923	32.11	31.35	29.63	28.06
	1924	32.11	31.34	29.62	28.07
	1925	32.1	31.34	29.62	28.05
	1926	32.11	31.35	29.63	28.05
	1927	32.08	31.33	29.63	28.09
	1928	32.1	31.34	29.63	28.11
	1929	32.1	31.32	29.61	28.13
	1930	32.1	31.33	29.62	28.15
	1931	32.1	31.33	29.61	28.16
	1932	32.09	31.34	29.61	28.14
	1933	32.1	31.33	29.61	28.12
	1934	32.1	31.34	29.62	28.1
	1935	32.09	31.33	29.62	28.09
	1936	32.1	31.33	29.61	28.05
	1937	32.1	31.32	29.61	28.04
	1938	32.09	31.31	29.61	28.08
	1939	32.08	31.32	29.61	28.09
	1940	32.09	31.32	29.6	28.12
	1941	32.1	31.32	29.59	28.12
	1942	32.1	31.32	29.6	28.06
	1943	32.09	31.31	29.61	28.07
	1944	32.08	31.3	29.61	28.1
	1945	32.08	31.31	29.6	28.1
	1946	32.07	31.31	29.61	28.1
	1947	32.06	31.3	29.61	28.1
	1948	32.07	31.29	29.61	28.02
	1949	32.06	31.31	29.6	28.03
	1950	32.07	31.29	29.6	28.09
	1951	32.08	31.3	29.61	28.11
	1952	32.08	31.3	29.6	28.12
	1953	32.08	31.31	29.61	28.14
	1954	32.08	31.31	29.6	28.11
	1955	32.08	31.3	29.6	28.11
	1956	32.07	31.3	29.6	28.09
	1957	32.07	31.31	29.6	28.11
	1958	32.07	31.29	29.59	28.11
	1959	32.05	31.3	29.59	28.11
	1960	32.07	31.3	29.59	28.1
	1961	32.06	31.29	29.59	28.11
	1962	32.06	31.3	29.6	28.12
	1963	32.07	31.29	29.59	28.1
	1964	32.07	31.3	29.59	28.05
	1965	32.08	31.3	29.58	28.03
	1966	32.08	31.3	29.6	28.04
	1967	32.07	31.3	29.59	28.05
	1968	32.06	31.29	29.58	28.09
	1969	32.07	31.29	29.59	28.1
	1970	32.06	31.29	29.58	28.12
	1971	32.06	31.28	29.58	28.1
	1972	32.05	31.28	29.58	28.09
	1973	32.06	31.28	29.58	28.09
	1974	32.05	31.29	29.57	28.1
	1975	32.05	31.29	29.57	28.08
	1976	32.05	31.28	29.57	28.07
	1977	32.04	31.27	29.58	28.08
	1978	32.04	31.26	29.59	28.08
	1979	32.04	31.26	29.57	28.07
	1980	32.03	31.26	29.57	28.07
	1981	32.04	31.27	29.57	28.06
	1982	32.04	31.27	29.57	28.09
	1983	32.06	31.27	29.57	28.09
	1984	32.04	31.27	29.57	28.06
	1985	32.04	31.27	29.57	28.07
	1986	32.05	31.27	29.56	28.07
	1987	32.03	31.27	29.56	28.05
	1988	32.04	31.27	29.56	28.03
	1989	32.03	31.27	29.57	28.03
	1990	32.04	31.27	29.55	28.04
	1991	32.03	31.27	29.55	28.07
	1992	32.04	31.27	29.56	28.06
	1993	32.04	31.27	29.57	28.07
	1994	32.03	31.26	29.57	28.04
	1995	32.03	31.26	29.56	28.02
	1996	32.03	31.25	29.56	28.02
[truncated: 84,404 more rows]

## Sheet: Standard wind catcher test
	Effect of various outdoor wind velocity on indoor airflow distribution
	Inlet velocity (m/s)	P1	P2	P3	P4	P5	P6	P7	P8	P9	P10	P11
	3	0.22	0.36	0.2	0.33	0.99	0.29	0.18	0.21	0.21	1.1	1.43
	3.5	0.31	0.28	0.25	0.26	1.07	0.42	0.22	0.37	0.22	1.25	1.65
	4	0.34	0.35	0.31686	0.394588	1.52	0.44	0.29	0.27	0.25	1.64	2.02892
	4.5	0.33	0.26	0.3	0.59	1.28	0.55	0.33	0.47	0.35	1.55	1.99
	5	0.43	0.32	0.36	0.59	1.72	0.72	0.34	0.43	0.33	1.95	2.33
	Effect of various outdoor wind angle on airflow supply velocity
	Wind angle	1	2	3	4	5	6	7	8	9	Avg.
	0˚	2.07	1.25	0.48	2	1.48	0.54	1.84	0.83	0.41	1.21
	30˚	1.85	1.56	1.08	1.98	1.14	0.55	1.73	0.63	0.4	1.2
	60˚	0.64	0.38	0.38	0.33	0.29	0.29	0.71	0.27	0.25	0.4
	90˚	0.62	0.7	0.7	0.63	0.7	0.67	0.64	0.68	0.69	0.67

## Sheet: Wind catcher with heat pipes
	Effect of various outdoor wind velocity on indoor airflow distribution
	Inlet velocity (m/s)	P1	P2	P3	P4	P5	P6	P7	P8	P9	P10	P11
	3	0.24	0.24	0.19	0.28	0.85	0.27	0.22	0.35	0.14	0.38	0.7
	3.5	0.26	0.34	0.22	0.33	0.99	0.27	0.28	0.15	0.12	0.41	0.81
	4	0.24	0.41	0.16	0.41	1.13	0.43	0.29	0.29	0.22	0.45	0.93
	4.5	0.27	0.39	0.19	0.55	1.27	0.45	0.38	0.24	0.24	0.49	1.06
	5	0.38	0.32	0.25	0.51	1.47	0.54	0.35	0.37	0.27	0.63	1.2
	Effect of various outdoor wind angle on airflow supply velocity
	Wind angle	1	2	3	4	5	6	7	8	9	Avg.
	0˚	1.51	1.25	0.61	1.32	1.27	1.01	1.45	1.18	0.56	1.12
	30˚	1.28	1.18	0.98	1.79	1.1	0.66	0.96	0.29	0.23	0.94
	60˚	0.64	0.43	0.41	0.23	0.15	0.19	0.5	0.15	0.23	0.33
	90˚	0.67	0.67	0.68	0.67	0.68	0.68	0.63	0.68	0.63	0.67
